# Supplementary material for: Omicron Sub-Lineages (BA.1.1.529 + BA.*) Current Status in Ecuador
Source: Viruses. 2022 May 28;14(6):1177. doi: 10.3390/v14061177 (PMC9230377; doi:10.3390/v14061177)
Supplement: Supplementary file 1 [file viruses-14-01177-s001.zip]

Archive with 1 entries (1 files):
- viruses-1712280-supplementary.xlsx
