# Supplementary material for: Omicron Sub-Lineages (BA.1.1.529 + BA.*) Current Status in Ecuador
Source: Viruses. 2022 May 28;14(6):1177. doi: 10.3390/v14061177 (PMC9230377; doi:10.3390/v14061177)
Supplement: Supplementary file 1 [file viruses-14-01177-s001.zip › viruses-1712280-supplementary.xlsx]

## Sheet: Supplementary S1
	Table S1: Detail of mutations by sub-lineage
	Sub-lineage	Number of mutations	Mutations
	BA.1	52	ORF1a: K856R, S2083I, del2084/2084, A2710T, T3255I, P3395H, del3674/3676, I3758V; ORF1b: P314L, I1566V; S: A67V, del69/70, T95I, G142D, del143/145,N211I, del212/212, G339D, S371L, S373P, S375F, K417N, N440K, G446S, S477N, T478K, E484A, Q493R, G496S, Q498R, N501Y, Y505H, T547K, D614G, H655Y, N679K, P681H, N764K, D796Y, N856K, Q954H, N969K, L981F; E: T9I; M: D3G, Q19E, A63T; ORF8: S84L; N: P13L, de…
	BA.1.1	51	ORF1a: K856R, S2083I, del2084/2084, A2710T, T3255I, P3395H, del3674/3676, I3758V; ORF1b: P314L, I1566V, S: A67V, del69/70, T95I, G142D, del143/145, N211I, del212/212, G339D, R346K, S371L, S373P, S375F, G446S, S477N, T478K, E484A, Q493R, G496S, Q498R, N501Y, Y505H, T547K, D614G, H655Y, N679K, P681H, N764K, D796Y, N856K, Q954HN969K, L981F; E: T9I; M: D3G, Q19E, A63T; ORF8: S84L; N: P13L, del31/33, …
	BA.1.1.1	50	ORF1a: K856R, S2083I, del2084/2084, A2710T, T3255I, P3395H, del3674/3676, I3758V; ORF1b: P314L, I1566V; S: A67V, del69/70, T95I, G142D, del143/145, N211I, del212/212, G339D, R346K, S371L, S373P, S375F, S477N, T478K, E484A, Q493R, G496S, Q498R, N501Y, Y505H, T547K, D614G, H655Y, N679K, P681H, N764K, D796Y, N856K, Q954H, N969K, L981F; E: T9I; M: D3G, Q19E, A63T; ORF8: S84L; N: P13L, del31/33, R203K…
	BA.1.1.14	49	ORF1a: K856R, S2083I, del2084/2084, A2710T, T3255I, P3395H, del3674/3676, I3758V ORF1b: P314L, I1566V S: A67V, del69/70, T95I, G142D, del143/145, N211I, del212/212, G339D, R346K, S371L, S373P, S375F, S477N, T478K, E484A, Q493R, G496S, Q498R, N501Y, Y505H, T547K, D614G, H655Y, N679K, P681H, D796Y, N856K, Q954H, N969K, L981F E: T9I M: D3G, Q19E, A63T ORF8: S84L N: P13L, del31/33, R203K, G204R
	BA.1.1.2	54	ORF1a: K856R, S2083I, del2084/2084, A2710T, T3255I, P3395H, T3432S, del3674/3676, I3758V ORF1b: P314L, I1566V S: A67V, del69/70, T95I, G142D, del143/145, N211I, del212/212, G339D, R346K, S371L, S373P, S375F, K417N, N440K, G446S, S477N, T478K, E484A, Q493R, G496S, Q498R, N501Y, Y505H, T547K, D614G, H655Y, N679K, P681H, N764K, D796Y, N856K, Q954H, N969K, L981F E: T9I M: D3G, Q19E, A63T ORF8: S84L N…
	BA.1.14	40	ORF1a: K856R, S2083I, del2084/2084, A2710T, T3255I, P3395H, del3674/3676, I3758V ORF1b: P314L, I1566V S: A67V. del69/70, T95I,G142D, del143/145, G339D, S371L, S373P, S375F, G446S, T547K, D614G, H655Y, N679K, P681H, N764K, D796Y, N856K, Q954H, N969K, L981F E: T9I, M: D3G, Q19E, A63T ORF8: S84L N: P13L del31/33, R203K, G204R
	BA.1.15	51	ORF1a: K856R, S2083I, del2084/2084, A2710T, T3255I, P3395H, del3674/3676, I3758V; ORF1b: P314L, I1566V S: A67V, del69/70, T95I, G142D, del143/145, N211I, del212/212, G339D, S371L, S373P, S375F, S477N, T478K, E484A, Q493R, G496S, Q498R, N501Y, Y505H, T547K, D614G, H655Y, N679K, P681H, N764K, D796Y, N856K, Q954H, N969K, L981F ORF3a: L106F E: T9I M: D3G, Q19E, A63T ORF8: S84L N: P13L, del31/33, R203…
	BA.1.16	48	ORF1a: K856R, S2083I, del2084/2084, A2710T, T3255I, P3395H, del3674/3676, I3758V ORF1b: P314L, I1566V S: A67V, del69/70, T95I, G142D, del143/145, N211I, del212/212, G339D, S371L, S373P, S375F, S477N, T478K, E484A, Q493R, G496S, Q498R, N501Y, Y505H, T547K, D614G, H655Y, N679K, P681H, D796Y, N856K, Q954H, N969K, L981F E: T9I M: D3G, Q19E, A63T ORF8: S84L N: P13L, del31/33, R203K, G204R
	BA.1.17	50	ORF1a: K856R, V1887I, S2083I, del2084/2084, A2710T, T3255I, P3395H, del3674/3676, I3758V ORF1b: P314L, I1566V S: A67V, del69/70, T95I, G142D, del143/145, N211I, del212/212, G339D, S371L, S373P, S375F, S477N, T478K, E484A, Q493R, G496S, Q498R, N501Y, Y505H, T547K, D614G, H655Y, N679K, P681H, N764K, D796Y, N856K, Q954H, N969K, L981F E: T9I M: D3G, Q19E, A63T ORF8: S84L N: P13L, del31/33, R203K, G20…
	BA.1.6	50	ORF1a: K856R, S2083I, del2084/2084, A2710T, T3255I, P3395H, del3674/3676, I3758V ORF1b: P314L, S1391L, I1566V S: A67V, del69/70, T95I, G142D, del143/145, N211I, del212/212, G339D, S371L, S373P, S375F, S477N, T478K, E484A, Q493R, G496S, Q498R, N501Y, Y505H, T547K, D614G, H655Y, N679K, P681H, N764K, D796Y, N856K, Q954H, N969K, L981F E: T9I M: D3G, Q19E, A63T ORF8: S84L N: P13L, del31/33, R203K, G20…
	BA.2	53	ORF1a: S135R, T842I, G1307S, L3027F, T3090I, L3201F, T3255I, P3395H, del3675/3677; ORF1b: P314L, R1315C, I1566V, T2163I S: T19I, L24S, del25/27, G142D, V213G, G339D, S371F, S373P, S375F, T376A, D405N, R408S, K417N, N440KS477N, T478K, E484A, Q493R, Q498R, N501Y, Y505H, D614G, H655Y, N679K, P681H, N764K, D796Y, Q954H, N969K ORF3a: T223I E: T9I M: Q19E, A63T ORF6: D61L ORF8: S84L N: P13L, del31/33, …
	BA.2.3	54	ORF1a: S135R, T842I, G1307S, A2909V, L3027F, T3090I, L3201F, T3255I, P3395H, del3675/3677, ORF1b: P314L, R1315C, I1566V, T2163I S: T19I L24S del25/27, G142D, V213G, G339D, S371F, S373P, S375F, T376A, D405N, R408S, K417N, N440K, S477N, T478K, E484A, Q493R, Q498R, N501Y, Y505H, D614G, H655Y, N679K, P681H, N764K, D796Y, Q954H, N969K, ORF3a: L140F, T223I, E: T9I M, Q19E, A63T, ORF6: D61L, ORF8: S84L,…

## Sheet: Supplementary S2
	Table S2: Number of cases by epidemiological week
	Epidemiological Week	Number of samples
		BA.1	BA.1.1	BA.1.1.1	BA.1.1.2	BA.1.1.14	BA.1.14	BA.1.15	BA.1.16	BA.1.17	BA.1.6	BA.2	BA.2.3
	49	3	0	0	0	0	0	0	0	0	0	0	0
	50	8	12	0	0	0	0	3	0	0	0	0	0
	51	13	25	0	0	0	0	1	0	1	0	0	0
	52	13	14	0	0	0	0	0	0	0	0	0	0
	1	46	92	0	0	0	11	13	0	1	0	0	0
	2	25	83	0	1	0	18	9	0	0	0	0	0
	3	20	55	0	0	0	4	2	2	1	0	0	0
	4	47	96	0	0	0	13	4	0	4	2	0	0
	5	45	149	0	0	0	16	4	0	2	0	0	0
	6	36	105	1	0	0	5	9	1	3	0	0	0
	7	38	80	0	0	0	8	5	1	1	0	0	0
	8	8	39	0	0	0	1	1	0	0	0	1	0
	9	6	16	0	0	1	1	2	0	1	0	3	0
	10	2	10	0	0	0	0	1	0	0	0	0	1
